# Supplementary material for: Superconducting YBCO Foams as Trapped Field Magnets
Source: Materials (Basel). 2019 Mar 13;12(6):853. doi: 10.3390/ma12060853 (PMC6471299; doi:10.3390/ma12060853)
Supplement: Supplementary file 1 [file materials-12-00853-s001.zip]

Archive with 2 entries (2 files):
- Levitating_foam.MOV
- materials-436141-supplementary.pdf
